# Supplementary material for: Transcriptome Analysis and Development of SSR Molecular Markers in Glycyrrhiza uralensis Fisch
Source: PLoS One. 2015 Nov 16;10(11):e0143017. doi: 10.1371/journal.pone.0143017 (PMC4646622; doi:10.1371/journal.pone.0143017)
Supplement: S1 Table — (XLS) [file pone.0143017.s001.xls]

## Sheet: Sheet1
Primer	Primer sequence （5’→3’）	Repeat motif	Tm（℃）	Size (bp)
c24169	AGCAGGCAGTCACGGTATG	(ACT)6	60	205
	AGGAAGGAAGGAGAACACAGAG
c25053	GCAGCAGCAGAGCAACAAT	(AC)12(TC)9	58	328
	GCAGCAACACCATAGAAGAAGA
c29326	TCTCGCCTCTTCAACCTCATT	(ATC)7	59	287
	CTCTGCCGCTCCATCTTCA
c29988	TGCGATGCTATGGCTATGAGA	(CAA)5(AG)8	59	339
	GGTTGGAGTGACGGAAGAGT
c30268	CCATTGCGTTGCGTTGAG	(GA)12	58	179
	GAGCGTCTTGAGGTCCATC
c30270	AGAGTCAGAATCACCATCAC	(CCA)6	56	206
	CAGGAGTAGGAGGCTTGT
c30492	CATCACAGGCTCAACAATCTC	(CGA)5	57	291
	TTCGTCTTCGTCGTCGTATT
c30903	TCGCAACGCAGATTCAGAT	(TC)9	56	294
	ACACCTAACTCGCAACAACT
c31685	GGAAGAGAAGGACAGTGACAA	(GT)10	59	243
	GGAGAGTGAGGAGGTGGTT
c32301	AGAGATGTGGAAGCGAGAAC	(GAA)6	58	272
	GCGTAAGAAGCGGAGGATT
c32058	CAGAAGCAGGAGGAGGTAAC	(CAC)7	60	346
	GAGGAGGTGGTGGTGGATA
c29014	ACCGAATCACAACCGTCAGA	(CTC)5	57	274
	ATCATAGCCGCCGCATAAGA
c29281	TCATCGTCGTCGTCGTCTG	(TCC)5	59	400
	GTGGAGAGGTGAAGCAGGAA
c30783	TCGCTCTCGCTCTGACTT	(TC)9	57	224
	TGGTGTGGCTGTGTATGTG
c7385	CTACTGCTGCTGCCACTACT	(AAT)5	59	268
	TGTTGCTTCCTCCACTTCTCA
c20631	TCACCATCACCACCACCATC	(CAC)5	60	201
	AAGCCGAGGAAGAGGAAGAAG
c21152	GTGGAAGCAGAGTGGAGACA	(AG)9	60	255
	GCGTGGAATATGGAAGGAAGAG
c21161	ACATACTCCACCGCCTTCTC	(AG)6	55	249
	CCTCCACCTCACCAATCACA
c22226	CCAGTAGCAACAAGACCAATCA	(CTG)6	58	345
	ACCAATCATCATCCACCAACAC
c23835	GCACTCCTTCCTCTCCTTCC	(CAA)5	60	324
	GCGTCTTGGTCTTGGTCTTG
c25372	TCCTGTTGTCTTCTGCTTCCA	(TC)9	58	178
	GGTGTTGTTGTTCGTGTTCTTC
c26233	TGCTTGTTGCTGTTGCTGTT	(GGT)5	58	360
	TTCTTGTTCCTCCTCCTCTTCC
c26258	CAATGCCGCTTCCGCTTAG	(GTT)6	58	297
	ACACCAACGCCAACACAAC
c26741	CTACGCTACGCCTCCATCTT	(TC)6	59	156
	GCTCTGTCATTGTTGCCATAGT
c27231	GTTCTCCTTCATCGTCGTTCTC	(TCC)5	60	173
	CCAGCCGCATCTCCAATCT
c27716	GCAAGAAGCACAGACGAAGG	(AT)10	60	298
	GCAGCCAGGATAACCAGGAA
c27973	CTCATCCTCCTCCATACCACAA	(AG)9	60	219
	CCATTCACCACCACCACCTA
c28153	CGGAGAGGACGAGGATGAAG	(TGA)6	60	387
	TGAAGACGAAGATGGAGACACT
c28433	GCGACGACTCAGACTCAGT	(TGA)5	60	257
	TCACCTTCACCTTCACCTACC
c28966	AGCAACAAGGCAACAACACTAT	(CAA)5	58	293
	CCAGGAGCAGAAGCAACCA
c29052	TCATCTCCACTTGCTGTTCCTA	(AAT)5	59	277
	CACCATCACCATCACCTTCAC
c29169	TCACCACCGCATCAGATACC	(AG)7	59	254
	ATTCCGCAGCATTCAGACAAG
c29725	GAGCAACAAGCACAAGTCAGA	(TCT)5	59	334
	GCGAGGAAGAGCCAAGTCA
c30217	ACCACCAAGCACCAACAC	(AC)8	57	200
	ACCGCATTCGCCTACCTA
c30268	CCATTGCGTTGCGTTGAG	(GA)12	58	179
	GAGCGTCTTGAGGTCCATC
c30284	AACCACATCCTCCTTACCTCAA	(CGG)5	59	296
	CTCCTCCTCGCTCTTCTTCC
c30301	TCCACTTCCACCACCATCT	(CAG)5	58	177
	CTCACTTCTCTGCCTCTTCTT
c30422	TTCTTCTCTGGTTGTGGTTGA	(AG)8	58	192
	CTGGTCGTCGTCGTATAGC
c30427	ATCCATCTTCCGTCCACAAC	(AAG)5(GAA)6	57	357
	TCCTTCATCGTCTTCAACTCTT
c30641	ACCACCATTCTCTATTCCTCTC	(GGA)6	57	235
	CAATCCAATCCAATCCTGTTCA
c30959	GTGACAGTAGCAGCAGCATAC	(AAC)5	60	373
	TCCTCCGAGTGGTGGTGTT
c31344	CAGAACCAGAACCAGAACCA	(CAG)5	57	196
	AGCGTGTGACCGTAGGAT
c31667	AGAGCAGGAGGAGGAGAAC	(GA)8	58	343
	ACAACGCAGCACACTACC
c32118	CGACGATGGAGATTAGGTTAGT	(CT)7	57	191
	AGATTGGATTGGATTGGATGGA
c32241	CCACCATCAGCAGCACAT	(TGT)5	57	352
	TCAGAGACTTCACCAACAACTA
c32278	TCTTCATCATCACCACCACAA	(CAA)5	57	239
	GTCCACCAGCATTATCTACCA
c32387	CTTGTTGTCGGCGGTTCT	(GTT)6	58	266
	TCTGGCTCCTCCTCCTCTA
c32403	CGTGGCAGCAAGTTAGTCT	(CGG)5	57	224
	CGGTTCGGTTCGGTTCAA
c32485	TCTTCGCAACCACCTCATC	(CGC)5	57	357
	CTCCGCACAACTCATCCTAA
c32517	CACCTTCACCTTCACCTTCTA	(ACA)6	56	295
	TTCGCCTTGCTCTTGCTAA
c32560	TGCTTCACAATCTCAGTCCTT	(GGA)5	57	397
	ACATCCTCTTCGCCTCTCA
c32596	TCTTCCTCTTCTCCTCAATCAC	(GAA)5	58	388
	GCTGCTTCTGCTTCTGTCT
c32632	CTTCCTTCATCTCCGCTTCA	(CT)6	57	318
	GTGTTGTTGTGGTTGTTGTTG
c32844	GGACATAAGAGAAGGCAGGAA	(CTG)5	57	348
	AGAAGCATCAGCAGCAACA
c32915	TGCGTCCACTATCCAACAC	(TG)6	58	357
	GCTTAGAATCCAACCGAGAAC
c32923	CTCGCTCGTTCTCAGTCTC	(AAT)5(AAC)6	58	358
	TGTTGTGGCAGTTGTTGGA
c33201	TGAAGGTGAAGGAAGAGAAGG	(ACA)5(AGG)5	58	351
	TTGGAGTTGGAGTTGGAAGG
c33457	AGCGAAGACGACGAAGAAG	(CAC)6	57	286
	GCAGCAGCGAGGAAGATT
c33597	AACATTCCACACTCCATCCTT	(AAC)5	56	316
	ACCACCATAACAACACTCACT
c34010	CTCCTTCACCACCTCCATCC	(CCA)5	59	294
	GTAGTTGTTGCTGTTGCTGTTG
c34174	CGGAGGAAGAAGTTGTAGCA	(AAC)7	58	157
	CGAGAGCGTGGTTGAGATT
c34261	CACCAACACTCACACTACAACA	(AC)6	59	257
	ACTTCCACCTCCTCCTCGTA
c34334	GTTGTGGTTGAGGAGGTTGTAG	(GTT)6	60	266
	GTGGAGCGTCGGAGTTCTT
c35139	ATCATCTGCCTCACCTCCTTC	(TTG)5	59	242
	ACCACCACTTCTTCTCCTTCTT
c15826	TCAGACTCAGACTCAGACTCAG	(TCG)5	60	256
	CACCAACGCCAACACCTTC
c25367	CGACTACGACGACGACGAT	(GCC)5	60	188
	GCTGAGGAGTGCTACAAGGA
c26777	TTCTGTTCTACCGAGTCTGCTA	(GA)7	58	156
	GCTGATGCTGATGATGATGCT
c25780	GGCTGGAGAGTGGAGTTGAA	(GA)7	60	367
	CCGAAGGAGGATAGTGGAGAC
c27122	GCGGTTGTGTTCTGATTGATTG	(GTA)5	58	149
	TGTGGTGGTGATTGTGGTTATG
